# Supplementary material for: Polyphenol-Hydroxylating Tyrosinase Activity under Acidic pH Enables Efficient Synthesis of Plant Catechols and Gallols
Source: Microorganisms. 2021 Sep 2;9(9):1866. doi: 10.3390/microorganisms9091866 (PMC8466947; doi:10.3390/microorganisms9091866)
Supplement: Supplementary file 1 [file microorganisms-09-01866-s001.zip]

Archive with 1 entries (1 files):
- microorganisms-1304450-supplementary.pdf
